# Supplementary material for: Cellular Dynamics of Transgenic Porcine Endothelial Cells to Inflammatory Stimuli in Xenotransplantation Settings
Source: Xenotransplantation. 2026 Jun 28;33(4):e70149. doi: 10.1111/xen.70149 (PMC13310968; doi:10.1111/xen.70149)
Supplement: Supplementary file 6 — Supporting Information Table S1: Lists of identified DEGs. [file XEN-33-e70149-s006.xlsx]

## Sheet: 3GM_vs_WT_neg_DEGs
baseMean	log2FoldChange	lfcSE	stat	pvalue	padj	gene
109.666	-9.55027	1.03611	-9.21744	3.04e-20	1.54e-16	LOC100624590
56.3666	-9.2551	1.03131	-8.97412	2.86e-19	9.64e-16	LOC100624149
12.8409	-7.42927	1.07154	-6.93325	4.11e-12	8.33e-09	EIF1AY
12.2767	-6.88969	1.07338	-6.41866	1.37e-10	1.74e-07	ZFY
5.49372	-6.13927	1.1659	-5.26567	1.4e-07	7.07e-05	ENSSSCG00000032661
5.55167	-5.96711	1.13717	-5.24733	1.54e-07	7.44e-05	LOC100625207
3.44109	5.45287	1.42752	3.81981	0.000133554	0.0204924	NAALAD2
5.3463	-5.34393	1.34612	-3.96989	7.19e-05	0.0140036	CDH11
3.40988	-5.11446	1.1676	-4.38033	1.18e-05	0.00315802	GPER1
16.4449	-4.93501	0.729301	-6.76677	1.32e-11	1.91e-08	ENSSSCG00000062370
3.69093	4.63703	1.21869	3.80493	0.000141842	0.021124	ENSSSCG00000044792
17.6113	-3.80837	0.792556	-4.80517	1.55e-06	0.000539943	PTX3
2538.45	-3.56298	0.707842	-5.03357	4.81e-07	0.000211971	VCAM1
1278.18	3.44395	0.506646	6.79755	1.06e-11	1.8e-08	ISG15
79.5067	-3.43019	0.688051	-4.98537	6.18e-07	0.000250513	CDH6
21.7516	-3.30258	0.734608	-4.4957	6.93e-06	0.00200631	IL1A
60.8784	-3.11421	0.793858	-3.92288	8.75e-05	0.0161104	TNFAIP6
21.0506	-3.03907	0.700696	-4.33722	1.44e-05	0.00374684	IL18
6.47648	2.98528	0.850782	3.50886	0.000450028	0.047973	CSGALNACT1
70.9203	-2.93435	0.296719	-9.88931	4.63e-23	4.69e-19	GGTA1
5.94375	-2.79242	0.781213	-3.57447	0.000350943	0.0416165	NREP
7.99956	-2.738	0.699175	-3.91604	9e-05	0.0162781	ENSSSCG00000055301
18.9236	2.71728	0.736	3.69195	0.000222537	0.0296531	RCAN2
37.6105	2.58767	0.565211	4.57823	4.69e-06	0.00143902	DLC1
50.4997	2.43113	0.397007	6.12365	9.15e-10	8.42e-07	MLPH
12.1995	-2.30973	0.537631	-4.29613	1.74e-05	0.00440037	CARMIL2
31.4772	-2.25691	0.577537	-3.90782	9.31e-05	0.0164822	PLLP
7.55501	-2.18864	0.550405	-3.97642	7e-05	0.0138918	MAPT
14.4934	-2.1749	0.557015	-3.90456	9.44e-05	0.0164822	DCLK1
23.5707	-1.94695	0.512932	-3.79573	0.000147209	0.0216055	FAM78B
112.96	1.94586	0.38942	4.99681	5.83e-07	0.000245939	APLN
124.433	-1.93349	0.332096	-5.82207	5.81e-09	4.53e-06	STEAP1
11.8135	-1.89106	0.509962	-3.70824	0.000208705	0.0285615	DHX33
21.8472	-1.87116	0.517119	-3.61844	0.000296386	0.0379937	MMD
231.077	-1.8335	0.456248	-4.01865	5.85e-05	0.0126118	WIF1
118.379	-1.83214	0.322322	-5.6842	1.31e-08	9.51e-06	ACKR3
7529.66	-1.63779	0.278444	-5.88194	4.05e-09	3.42e-06	CCL2
16.7626	-1.62886	0.43879	-3.71217	0.000205492	0.0285072	MYH14
159.861	-1.54588	0.275223	-5.61682	1.95e-08	1.31e-05	RBBP8
71.2743	-1.3449	0.306343	-4.39018	1.13e-05	0.00309994	HACD4
14.1256	1.34486	0.375584	3.58072	0.000342647	0.0416165	ACP4
87.5736	-1.33499	0.242475	-5.5057	3.68e-08	2.33e-05	PFN1
1264.49	1.32895	0.211899	6.27161	3.57e-10	4.02e-07	RPS11
39.6476	1.32316	0.339633	3.89584	9.79e-05	0.0165169	TMCC3
49.4089	1.31159	0.284082	4.61696	3.89e-06	0.00127208	ALCAM
51.1972	1.30799	0.309052	4.23227	2.31e-05	0.00544844	ENSSSCG00000055844
93.9212	1.30042	0.264266	4.92087	8.62e-07	0.000335596	OLFM1
544.36	1.29631	0.151825	8.53816	1.36e-17	3.45e-14	CAVIN3
37.3916	1.27041	0.276956	4.58705	4.5e-06	0.0014227	SLC38A6
5075.47	-1.25726	0.235962	-5.32824	9.92e-08	5.29e-05	CYP1A1
67.769	-1.23881	0.27259	-4.54462	5.5e-06	0.00163926	BCL3
26.1167	-1.22811	0.344959	-3.56016	0.000370624	0.0426513	HTATIP2
909.438	1.21112	0.302146	4.0084	6.11e-05	0.0128284	HSPA5
58.5829	-1.16658	0.301386	-3.87071	0.000108517	0.017725	SULT1A3
21.5317	1.16413	0.305297	3.8131	0.000137233	0.0207426	TXLNG
31.0831	-1.14481	0.284657	-4.02173	5.78e-05	0.0126118	TMEM69
261.516	1.12855	0.292742	3.8551	0.000115684	0.0183052	FSTL1
117.412	1.11669	0.251151	4.44626	8.74e-06	0.00245795	ENDOD1
1127.48	1.09468	0.267513	4.09205	4.28e-05	0.00962228	TIMP2
28.0573	1.08553	0.283311	3.8316	0.000127313	0.0198353	DET1
205.953	1.0804	0.224128	4.82046	1.43e-06	0.000518016	CRTAP
48.0203	1.05482	0.227154	4.64366	3.42e-06	0.00115545	ACOT13
337.455	-1.01935	0.264046	-3.86051	0.000113151	0.0181886	ARHGDIB
38.0747	-0.987325	0.239036	-4.13045	3.62e-05	0.00833291	PCCB
200.53	0.961726	0.154717	6.21604	5.1e-10	5.16e-07	EIF2S3
1075.84	0.935085	0.247112	3.78405	0.000154297	0.0223223	HSP90B1
118.792	-0.907609	0.245823	-3.69213	0.000222388	0.0296531	RFTN2
238.721	0.89978	0.251151	3.58262	0.000340166	0.0416165	PROCR
4183.07	0.881755	0.248904	3.54256	0.00039627	0.0436198	SPARC
69.4977	0.878749	0.245272	3.58276	0.000339986	0.0416165	AKAP13
563.925	-0.870244	0.16271	-5.34844	8.87e-08	4.99e-05	ENSSSCG00000056698
44.6951	0.845859	0.236489	3.57675	0.000347898	0.0416165	CEP83
58.9859	-0.831663	0.231812	-3.58766	0.000333657	0.0416165	CTSS
517.628	-0.822044	0.158399	-5.18969	2.11e-07	9.7e-05	CNN3
24662.1	-0.798481	0.199381	-4.0048	6.21e-05	0.0128284	SERPINE1
380.45	-0.794152	0.201756	-3.9362	8.28e-05	0.0155249	TNIP1
479.042	0.760012	0.190129	3.99735	6.41e-05	0.0129738	CLEC14A
122.717	-0.742547	0.208101	-3.5682	0.000359442	0.0418399	BACE2
478.798	-0.741996	0.135104	-5.49202	3.97e-08	2.37e-05	C1QBP
85.6773	-0.72114	0.201851	-3.57263	0.000353414	0.0416165	AKR1B1
101.248	0.686411	0.194046	3.53736	0.000404145	0.0440084	ABLIM1
586.01	-0.662026	0.18679	-3.54423	0.000393767	0.0436198	TAGLN2
436.385	-0.661648	0.13624	-4.85648	1.19e-06	0.000448185	CHCHD2
127.463	0.601824	0.1526	3.94381	8.02e-05	0.0153236	ENSSSCG00000011729
234.177	0.587957	0.137172	4.28629	1.82e-05	0.00448759	LRRC8A

## Sheet: WT_NHS_vs_neg_DEGs
baseMean	log2FoldChange	lfcSE	stat	pvalue	padj	gene
11.0258	7.31639	1.70777	4.28418	1.83410510994612e-05	0.00857444	EGR4
294.493	-3.99013	0.918537	-4.344	1.39908536259984e-05	0.00692547	CCL3L1
84.4642	3.48276	0.833497	4.17849	2.93451399883723e-05	0.0107878	EGR1
259.589	3.32083	0.752792	4.41136	1.02725401141829e-05	0.00620515	ENSSSCG00000006286
99.6266	-3.09442	0.696535	-4.44259	8.88827221056445e-06	0.00620515	RSAD2
16.334	3.04629	0.754381	4.03813	5.38779157404078e-05	0.0161922	FOSB
41.0543	-2.79835	0.629552	-4.44499	8.78943208774908e-06	0.00620515	PSAT1
29.2511	-2.63273	0.65055	-4.04692	5.18950998306396e-05	0.016174	ENSSSCG00000015664
31.1941	-2.63087	0.668929	-3.93296	8.39077466151995e-05	0.0220651	PAPSS2
257.941	2.5935	0.588057	4.41028	1.03234808294557e-05	0.00620515	TNFAIP3
68.7096	2.39739	0.639422	3.74931	0.000177321	0.0363941	CD83
29.3378	2.3318	0.440501	5.29353	1.19980566103663e-07	0.00100964	NAB2
56.2777	-2.0575	0.554691	-3.70928	0.00020785	0.038868	SESN2
1249.08	2.0541	0.565427	3.63282	0.000280338	0.0433714	ENSSSCG00000061605
20.9618	2.01417	0.528323	3.81238	0.000137635	0.0300941	NUAK2
19.0345	1.99453	0.538749	3.70216	0.000213775	0.0391069	TSC22D2
41.8188	-1.97972	0.505725	-3.91462	9.05469303416145e-05	0.0230895	MBP
18.5161	-1.97325	0.468994	-4.20741	2.58314559045106e-05	0.010351	PHGDH
59.8775	1.96827	0.514235	3.82757	0.000129415	0.0294332	GEM
1278.18	-1.9596	0.514453	-3.8091	0.000139474	0.0300941	ISG15
11.0324	1.74497	0.480703	3.63005	0.000283371	0.0433714	PLEKHF2
41.2299	-1.61806	0.380832	-4.24875	2.14967858992574e-05	0.00952081	ENSSSCG00000008898
705.516	1.50288	0.309226	4.86012	1.17312835393594e-06	0.00206646	CEBPD
173.011	-1.37305	0.356361	-3.85298	0.00011669	0.0274842	ENSSSCG00000033786
887.448	1.34339	0.370084	3.62995	0.000283473	0.0433714	AREG
136.325	1.32298	0.293101	4.51372	6.36992076122278e-06	0.00620515	STX11
60.1559	1.32177	0.301712	4.38091	1.18184899642963e-05	0.00647325	DAAM1
245.806	1.29972	0.317233	4.09705	4.18444583936988e-05	0.0135431	JUNB
202.782	1.27017	0.309699	4.10129	4.10857267626928e-05	0.0135431	FBXO32
167.184	-1.26621	0.28673	-4.41604	1.00523223557589e-05	0.00620515	PPA1
326.506	1.22662	0.277096	4.4267	9.56852693533213e-06	0.00620515	INSIG1
51.111	1.15722	0.289008	4.00411	6.22516805435956e-05	0.0180637	MEX3C
51.1972	1.14119	0.312291	3.65424	0.000257941	0.0433714	ENSSSCG00000055844
163.399	1.034	0.209146	4.9439	7.65756231997874e-07	0.00206646	LDLR
78.4579	-0.974117	0.251365	-3.87531	0.000106488	0.0263558	HMGB2
208.955	0.882664	0.174503	5.05815	4.23350391790386e-07	0.00178125	TAMALIN
226.85	0.879478	0.239113	3.67809	0.000234986	0.0411959	NFKB1
51.5971	0.878562	0.235599	3.72906	0.000192194	0.037612	WSB1
182.441	0.807722	0.222089	3.63694	0.000275899	0.0433714	DYRK3
434.183	-0.799133	0.21539	-3.71017	0.000207122	0.038868	GARS1
110.001	-0.764363	0.174829	-4.37206	1.23080295694489e-05	0.00647325	TMEM109
259.59	0.754934	0.201814	3.74075	0.000183472	0.03676	PXDN
102.046	0.747039	0.178829	4.17741	2.9485290802391e-05	0.0107878	ELL
119.003	-0.69035	0.18975	-3.63822	0.000274531	0.0433714	ACTN1
222.377	-0.675188	0.14291	-4.72455	2.30620359726425e-06	0.00323445	KPNA2
211.892	0.67509	0.170828	3.95187	7.7543581732924e-05	0.0217467	NEDD9
158.269	-0.644143	0.152849	-4.21425	2.50612151081818e-05	0.010351	CACYBP
662.03	-0.637562	0.165552	-3.85112	0.000117579	0.0274842	PKM
216.177	0.622474	0.169204	3.67884	0.000234293	0.0411959	SERTAD1
345.879	0.599017	0.131324	4.56138	5.08192293563737e-06	0.0061092	S1PR1
289.952	0.594212	0.161954	3.66902	0.000243478	0.0418136	MCL1

## Sheet: 3GM_NHS_vs_neg_DEGs
baseMean	log2FoldChange	lfcSE	stat	pvalue	padj	gene
31.1941	-2.54986	0.632331	-4.03247	5.51935169804941e-05	0.0464959	PAPSS2
1078.51	-2.25268	0.572081	-3.9377	8.22679865110916e-05	0.0464959	PTGS2
1278.18	-2.07786	0.505507	-4.11045	3.94884640766303e-05	0.0464959	ISG15
725.789	-1.85081	0.439784	-4.20845	2.57133129881312e-05	0.0408906	CITED2
46.381	-1.54073	0.395941	-3.89131	9.97063200923588e-05	0.0464959	SLC7A11
909.438	-1.39645	0.302109	-4.62235	3.79423877882661e-06	0.0241352	HSPA5
178.7	-1.33427	0.346344	-3.85243	0.000116952	0.0464959	DNAJB9
49.1217	-1.28304	0.314274	-4.08254	4.4546968237366e-05	0.0464959	IFRD1
110.511	1.10668	0.254171	4.35407	1.33631448100343e-05	0.0283343	ENC1
1075.84	-1.07797	0.247048	-4.3634	1.28055908895294e-05	0.0283343	HSP90B1
59.8064	0.918869	0.229419	4.00521	6.19632459033455e-05	0.0464959	EFNA1
494.652	-0.809755	0.206631	-3.91884	8.89779973511732e-05	0.0464959	SELENOS

## Sheet: WT_TNF+NHS_vs_neg_DEGs
baseMean	log2FoldChange	lfcSE	stat	pvalue	padj	gene
11.0258	7.71387	1.71063	4.50938	6.50170632756581e-06	0.000933368	EGR4
65.7555	-4.61138	0.973054	-4.73908	2.14692839544355e-06	0.000361551	GJA4
259.589	4.17787	0.752869	5.54926	2.86886385651922e-08	1.32224425218625e-05	ENSSSCG00000006286
84.4642	3.98556	0.834183	4.7778	1.77225682369366e-06	0.000316413	EGR1
24.6141	3.6653	0.930502	3.93906	8.18014501191189e-05	0.00688784	FOS
68.7096	3.4895	0.638559	5.46465	4.63817220300364e-08	2.03082369908514e-05	CD83
257.941	3.3825	0.588216	5.75045	8.90062504516582e-09	4.58486903061865e-06	TNFAIP3
8.97578	3.22772	0.913058	3.53507	0.000407669	0.0203998	RRAD
71.9477	3.20146	0.470853	6.79929	1.0513886887435e-11	1.53450179122115e-08	C15orf48
13.0198	3.18181	0.776518	4.09753	4.17579605615374e-05	0.0041087	ENSSSCG00000037358
2538.45	3.06832	0.703245	4.36309	1.28239775723129e-05	0.00155972	VCAM1
35.5758	2.99103	0.838977	3.56508	0.000363739	0.0191189	ADAMTS1
142.799	2.86153	0.393985	7.26304	3.78476555111139e-13	1.65715959655412e-09	CSF1
16.334	2.78721	0.764816	3.64428	0.000268137	0.0157802	FOSB
19.8787	2.75886	0.535958	5.14753	2.63940621912004e-07	7.22290008151069e-05	ENSSSCG00000038594
17.1502	2.68376	0.540771	4.96285	6.94658890769279e-07	0.000152078	TLR2
15.2955	-2.54651	0.634105	-4.01592	5.92146139447979e-05	0.00545834	S1PR4
317.067	2.29521	0.627275	3.65902	0.000253186	0.0152907	ENSSSCG00000060276
13.0398	2.26568	0.581075	3.89912	9.65434322899202e-05	0.00752769	PCP4L1
40.6093	2.24883	0.537589	4.18318	2.87464737007016e-05	0.00310781	CSF2
8.63658	2.24772	0.623256	3.60641	0.000310464	0.0174602	SUSD6
17.3557	2.24134	0.396312	5.65549	1.55402417574745e-08	7.56032761501134e-06	BMP2
34.9432	2.19072	0.434542	5.04145	4.62018725507186e-07	0.000109349	ENSSSCG00000031476
161.267	-2.18259	0.315962	-6.90775	4.92406945824952e-12	8.62401524917821e-09	SOX18
21.8673	2.1718	0.448551	4.84182	1.28656676097604e-06	0.000239712	ENSSSCG00000021815
1078.51	2.11788	0.569484	3.71894	0.00020006	0.0127878	PTGS2
551.067	2.10489	0.570052	3.69246	0.000222096	0.0136965	CYP1B1
8.09584	2.06458	0.635367	3.24943	0.00115635	0.041966	HIVEP2
19.0345	2.05978	0.548214	3.75725	0.000171789	0.0113109	TSC22D2
58.5826	-2.04648	0.460999	-4.43922	9.02843504542954e-06	0.00120709	CAVIN2
29.3378	2.00927	0.452464	4.44073	8.96543994419307e-06	0.00120709	NAB2
27.5984	2.00745	0.57264	3.50561	0.000455569	0.0215644	ENSSSCG00000042281
755.191	1.97829	0.243659	8.11908	4.69711596402968e-16	4.11326444970079e-12	PLPP3
14.1988	1.96279	0.487068	4.0298	5.58248223501126e-05	0.00522502	COL27A1
594.254	1.9459	0.577345	3.37042	0.000750532	0.0298974	CXCL2
728.106	1.94371	0.42563	4.56665	4.95574324171873e-06	0.000738166	NFKBIA
16.6133	1.90408	0.575301	3.3097	0.000933946	0.0361357	ENSSSCG00000031657
59.8775	1.8878	0.518997	3.6374	0.000275404	0.0159716	GEM
760.531	1.8833	0.264097	7.13111	9.95632223364648e-13	2.90625046000141e-09	SLC7A2
24.7693	1.84464	0.369988	4.98569	6.17424582800473e-07	0.000139988	SLC30A4
25.1595	1.83462	0.517631	3.54425	0.000393727	0.0200457	RDH10
120.488	1.82033	0.270154	6.73812	1.60453830272122e-11	1.56121576854775e-08	SOD2
20.7955	1.81173	0.482071	3.75823	0.000171117	0.0113109	KDM6B
98.0083	1.80484	0.286477	6.30012	2.97414760930242e-10	2.60446106146613e-07	IFNAR2
73.5447	1.79159	0.303971	5.89393	3.77116672927394e-09	2.20160713655013e-06	STAT5A
41.1646	1.76342	0.531623	3.31706	0.000909703	0.0355637	TIFA
11.4027	1.75907	0.459584	3.82752	0.000129438	0.00944577	KLHL15
92.9003	1.74684	0.401716	4.34844	1.3710822603721e-05	0.00164474	BIRC3
1143.17	1.73913	0.409613	4.24579	2.17820375457297e-05	0.00244545	CXCL8
22.708	-1.73526	0.467279	-3.71355	0.000204372	0.0129687	SEPTIN6
15.7884	-1.73396	0.526899	-3.29088	0.000998754	0.0378618	ENSSSCG00000016810
136.325	1.71226	0.295039	5.80351	6.49403393941954e-09	3.55426595046856e-06	STX11
111.984	1.71131	0.413577	4.13784	3.5059313730278e-05	0.00361577	ENSSSCG00000022925
202.782	1.6927	0.310819	5.44592	5.15368537175695e-08	2.05140103638526e-05	FBXO32
245.806	1.68373	0.318362	5.28873	1.23170992387788e-07	3.85217278692807e-05	JUNB
17.2628	1.68283	0.475057	3.54238	0.00039654	0.0200723	CREBRF
50.098	-1.6728	0.424346	-3.94206	8.07840246128751e-05	0.00688784	PALMD
130.564	1.66219	0.326839	5.08566	3.66352907419266e-07	9.16614974363003e-05	FJX1
381.826	1.65537	0.437485	3.78383	0.000154436	0.0108192	MAFF
134.126	1.62781	0.48146	3.38098	0.000722276	0.0294185	JUN
112.96	-1.62781	0.445818	-3.65128	0.000260939	0.0155445	APLN
40.6252	1.62695	0.458551	3.54802	0.000388132	0.0198764	CHST11
54.3024	1.604	0.313097	5.12299	3.00721073022661e-07	7.98004374684678e-05	ENTPD7
27.8942	-1.60073	0.388932	-4.11571	3.85995405973535e-05	0.00384109	ETV1
31.4974	1.59655	0.361468	4.41686	1.00146463284006e-05	0.00130893	TBC1D2B
63.7825	1.59404	0.257274	6.19588	5.79604517183898e-10	4.61417886998127e-07	NDE1
22.4552	1.58869	0.385195	4.12437	3.71751618261157e-05	0.00378538	PTCHD1
21.9936	1.58382	0.343618	4.60923	4.04166246419807e-06	0.000620927	LHFPL2
44.4557	1.57677	0.341568	4.61628	3.90687726880331e-06	0.000610938	EFNB1
14.6653	1.57566	0.400937	3.92994	8.49677038075922e-05	0.00701945	ARHGAP32
57.4848	1.54493	0.289311	5.34002	9.29359540053766e-08	3.25536059690033e-05	NFKBIE
9.25466	1.53099	0.470816	3.25178	0.00114685	0.0418456	ZNF200
35.6189	1.51025	0.465459	3.24465	0.00117594	0.0423773	ENSSSCG00000001931
68.8172	1.50453	0.445653	3.37601	0.000735464	0.0296795	ABL2
66.3365	1.49496	0.243958	6.12793	8.90286166922331e-10	5.99710458749143e-07	RELB
11.7311	1.49231	0.460193	3.2428	0.00118362	0.0424795	SOCS3
491.345	1.4884	0.315994	4.71022	2.4744743138492e-06	0.000408849	ICAM1
29.121	-1.47245	0.373615	-3.94108	8.11150286297087e-05	0.00688784	OCLN
53.7414	1.46952	0.273366	5.37564	7.63090806122377e-08	2.78432757883902e-05	NEDD4L
18.2127	-1.46249	0.387856	-3.7707	0.00016279	0.0110824	SFR1
45.4787	-1.45611	0.331645	-4.39057	1.13056452130533e-05	0.00141434	ELOVL6
37.5353	1.45169	0.368899	3.9352	8.3127054619809e-05	0.0069328	LDLRAD3
22.0583	1.43494	0.380623	3.76999	0.000163255	0.0110824	NAV2
33.2962	1.43186	0.379028	3.7777	0.000158281	0.0109351	ENSSSCG00000015823
164.955	-1.38657	0.260529	-5.32213	1.02557851355382e-07	3.45422732430416e-05	CCDC85B
304.569	1.383	0.284297	4.86461	1.14680261077187e-06	0.000223168	ADAMTS4
59.3587	1.36526	0.376455	3.62663	0.000287145	0.0164348	IRAK2
100.818	1.35528	0.191125	7.09107	1.33076486922942e-12	2.9133769899605e-09	FCHSD2
102.209	1.35357	0.226624	5.97275	2.33289503273999e-09	1.45922584297886e-06	ZMIZ1
15.7416	-1.3365	0.410416	-3.25645	0.00112816	0.0415964	ENTPD5
131.967	1.32895	0.215203	6.17533	6.60234520754597e-10	4.81806141520667e-07	ADORA2A
17.2697	-1.32211	0.390062	-3.38948	0.000700255	0.0290494	SALL2
23.4816	1.27342	0.374799	3.3976	0.000679807	0.0284836	ADORA2B
23.6237	1.26786	0.384112	3.30075	0.000964253	0.0368732	LONRF1
32.6521	1.26676	0.385964	3.28208	0.00103045	0.0388951	ARG2
154.652	1.26604	0.355052	3.5658	0.000362753	0.0191189	NOCT
226.85	1.25104	0.24076	5.1962	2.03407222583782e-07	5.74592596182639e-05	NFKB1
32.787	1.23979	0.364242	3.40375	0.000664679	0.0281188	DUSP16
46.5305	-1.23752	0.365231	-3.3883	0.000703262	0.0290494	NFIB
41.4735	1.21954	0.361857	3.37021	0.000751104	0.0298974	RIN3
116.947	1.21034	0.242855	4.98381	6.23448724311131e-07	0.000139988	TACC2
56.7464	1.20767	0.310446	3.89013	0.000100191	0.00769629	NRP2
42.2213	1.20764	0.342513	3.52583	0.000422155	0.0207717	FICD
80.0125	1.17136	0.340314	3.442	0.000577439	0.0262002	ENSSSCG00000060833
59.9271	1.16743	0.289779	4.0287	5.608675432703e-05	0.00522502	ARHGAP28
44.1857	-1.16365	0.355637	-3.27201	0.00106784	0.0401335	ENSSSCG00000061754
163.466	1.15396	0.260043	4.43758	9.09765001029033e-06	0.00120709	PALM2AKAP2
30.9783	1.15078	0.335154	3.43357	0.000595681	0.0267507	GLIS3
33.4281	1.15001	0.340008	3.38229	0.000718832	0.029415	SP140
27.3874	1.14573	0.358543	3.1955	0.00139588	0.0490913	SIX5
182.441	1.13871	0.224427	5.07385	3.89844778972395e-07	9.48297424850351e-05	DYRK3
27.5977	1.13674	0.331841	3.42556	0.000613533	0.0271349	ENSSSCG00000045200
30.3181	1.13436	0.314891	3.60238	0.000315318	0.0175875	CRACDL
44.8719	1.1292	0.255965	4.41156	1.02628178943769e-05	0.00132164	TRA2A
58.8091	1.10916	0.326123	3.40104	0.000671295	0.0282622	SLC7A1
50.1822	-1.10013	0.26332	-4.17792	2.94183810273533e-05	0.00314167	FUT8
49.4318	-1.09298	0.287127	-3.80661	0.000140883	0.0100302	TRAF5
37.731	1.09166	0.310997	3.51019	0.000447785	0.0213112	BCOR
88.7239	1.06439	0.200532	5.30785	1.10923295062684e-07	3.59761220319971e-05	DENND3
50.7476	-1.06313	0.310824	-3.42035	0.000625396	0.0275206	RASGRP3
51.1972	1.06088	0.322026	3.29441	0.000986291	0.037552	ENSSSCG00000055844
52.0521	1.06038	0.298026	3.558	0.000373689	0.0192494	SLC25A25
161.797	1.05571	0.294	3.59085	0.000329606	0.0182681	DRAM1
34.5844	-1.03958	0.29086	-3.57415	0.000351367	0.0191189	C2orf68
380.45	1.03442	0.198849	5.20206	1.97095439608634e-07	5.74592596182639e-05	TNIP1
131.502	1.02994	0.308869	3.33456	0.000854335	0.0335489	BCR
83.8042	1.01887	0.279607	3.64394	0.0002685	0.0157802	RGL1
153.923	1.01786	0.150452	6.76532	1.33019232349115e-11	1.56121576854775e-08	BAZ1A
132.948	1.01772	0.288651	3.52579	0.000422219	0.0207717	SMOX
2086.29	1.00534	0.289195	3.47635	0.000508285	0.0234266	ENSSSCG00000030300
52.9769	0.999601	0.287106	3.48164	0.000498349	0.0230902	ENSSSCG00000044004
705.516	0.990353	0.31037	3.19088	0.00141843	0.0496846	CEBPD
102.921	0.987296	0.306619	3.21994	0.00128217	0.0452741	CCNL1
61.6765	0.983138	0.288594	3.40665	0.000657657	0.0279568	SAV1
52.0008	-0.975311	0.221304	-4.40712	1.04755891366012e-05	0.00132949	SYNRG
100.32	0.974615	0.198249	4.91612	8.82741201273806e-07	0.000179771	ALAS1
124.652	0.971218	0.202402	4.79846	1.59894220912943e-06	0.000291707	ENSSSCG00000022401
574.724	-0.960455	0.197749	-4.85695	1.19208542586971e-06	0.000226937	GASK1B
49.7886	-0.957792	0.282553	-3.38978	0.000699478	0.0290494	SHE
320.912	0.955535	0.267845	3.5675	0.000360408	0.0191189	CEBPB
55.0167	-0.952853	0.291762	-3.26585	0.00109135	0.0408418	SORBS2
144.722	0.951484	0.282946	3.36277	0.000771639	0.0305758	NUB1
546.031	0.949317	0.239327	3.9666	7.29047523064121e-05	0.00638427	ZFAND5
256.826	0.944584	0.139878	6.75293	1.44885434422961e-11	1.56121576854775e-08	ETS1
29.2367	0.938043	0.273562	3.429	0.000605814	0.0269667	CLCF1
70.0314	0.937229	0.229412	4.08535	4.4009494164272e-05	0.00428212	NFKB2
102.046	0.934376	0.182921	5.10808	3.25452005364323e-07	8.38230356169228e-05	ELL
157.874	0.925686	0.224799	4.11785	3.82429362362594e-05	0.00384109	RALGAPA2
52.8753	-0.922713	0.249186	-3.7029	0.000213146	0.0133323	MAPRE2
107.66	0.915529	0.249723	3.66618	0.0002462	0.0150608	TRAF2
24662.1	0.901717	0.199348	4.52333	6.08745102399015e-06	0.000888463	SERPINE1
7529.66	0.900918	0.27821	3.23827	0.00120256	0.0429828	CCL2
30.1867	0.897533	0.275247	3.26082	0.00111089	0.0413961	CBLL1
195.686	0.894014	0.200123	4.46732	7.92039537642134e-06	0.00110093	ZNRF1
150.776	0.888217	0.19133	4.64234	3.44493423332656e-06	0.000548496	PCNX1
383.441	0.880346	0.20712	4.25041	2.1337522612831e-05	0.00242666	TNC
93.5774	0.872737	0.167648	5.20578	1.9318418249725e-07	5.74592596182639e-05	SMAD3
60.6945	0.86937	0.230967	3.76405	0.000167183	0.0111757	RYBP
52.6648	0.865512	0.253362	3.41611	0.000635223	0.0276773	DAPK3
69.8724	0.864823	0.22517	3.84075	0.000122659	0.00910279	CDK17
71.9284	0.853467	0.219992	3.87954	0.000104653	0.00796909	SNAP23
165.373	0.853285	0.22075	3.86539	0.00011091	0.00837274	IFNGR2
366.116	-0.852442	0.210823	-4.0434	5.26807901243697e-05	0.00501441	GADD45A
2947.3	0.851365	0.217929	3.90662	9.35954163787919e-05	0.00738392	COX1
249.586	0.850368	0.19771	4.3011	1.69952173554496e-05	0.00198436	PDGFB
54.1513	0.844807	0.249994	3.3793	0.000726699	0.0294616	MED20
68.6347	-0.842819	0.233499	-3.60952	0.00030676	0.0174435	MTMR10
327.575	0.83291	0.243952	3.41423	0.00063962	0.0277285	CD40
225.634	0.832797	0.241808	3.44405	0.000573078	0.0261625	FSCN1
67.769	0.819994	0.251944	3.25466	0.00113527	0.0415964	BCL3
197.642	-0.818685	0.165755	-4.93914	7.84686922811808e-07	0.000167598	MFNG
156.546	0.818031	0.25181	3.2486	0.00115973	0.041966	HES1
545.527	0.815517	0.175308	4.6519	3.28883778592224e-06	0.00053334	GLRX
153.046	0.813251	0.228356	3.56134	0.000368973	0.0191189	FAM171A1
57.8302	0.808231	0.250462	3.22695	0.00125116	0.0443578	ARID4B
62.243	0.807279	0.229209	3.52203	0.000428258	0.0209512	ETV3
83.7552	0.806649	0.229707	3.51165	0.00044534	0.0213106	USP9X
47.6482	0.800267	0.228811	3.49751	0.000469626	0.0219921	FBXL20
162.81	0.794567	0.191147	4.15684	3.22673068647314e-05	0.0034044	AGO2
98.5637	0.791186	0.223659	3.53747	0.000403987	0.0203317	GNA13
78.0881	0.760426	0.212916	3.57148	0.000354967	0.0191189	AAMP
148.741	0.751804	0.184706	4.07028	4.69558321271043e-05	0.0045186	RBM25
161.478	0.743779	0.195178	3.81077	0.000138535	0.00994385	WTAP
76.8282	0.738468	0.218204	3.38429	0.000713618	0.0293387	PARP8
66.9994	0.737865	0.175508	4.20417	2.62041401090842e-05	0.00286837	SLC4A7
263.569	-0.736751	0.150103	-4.90829	9.18717756219925e-07	0.000182846	OSTF1
94.8407	0.735725	0.209432	3.51295	0.000443161	0.0213106	SLC36A4
108.174	0.729028	0.196712	3.70606	0.000210507	0.0132619	NDEL1
1902.01	0.726066	0.211766	3.42862	0.00060665	0.0269667	SQSTM1
851.528	0.722588	0.180359	4.0064	6.1652178789139e-05	0.00562383	SLC38A2
78.3971	-0.720992	0.195041	-3.69662	0.000218485	0.0135693	DYM
116.728	0.716093	0.182467	3.92452	8.69040658841536e-05	0.00711233	SMURF1
93.751	0.708844	0.196578	3.60593	0.000311042	0.0174602	ME3
113.713	0.707764	0.179069	3.95247	7.7348375167045e-05	0.00670633	TLNRD1
307.989	0.704665	0.179998	3.91484	9.04636089589113e-05	0.0072678	RNF114
88.3043	-0.704087	0.206647	-3.40719	0.000656351	0.0279568	DMTN
210.78	0.702742	0.153911	4.56591	4.97336892596081e-06	0.000738166	BTG3
89.5543	0.702449	0.180225	3.89763	9.7136997375839e-05	0.00752769	PSEN1
229.219	0.695328	0.165234	4.20813	2.57490043792215e-05	0.00285423	FMNL3
167.852	0.680578	0.142612	4.77224	1.82189667958076e-06	0.000316413	MAPKAPK2
119.215	-0.679233	0.199346	-3.40731	0.000656074	0.0279568	PCDH7
313.203	0.677954	0.186629	3.63263	0.000280549	0.016163	HIF1A
208.955	0.677336	0.179783	3.76752	0.000164875	0.0111062	TAMALIN
211.892	0.670067	0.174687	3.83581	0.000125151	0.00920966	NEDD9
312.319	0.667151	0.161241	4.13759	3.50965936163071e-05	0.00361577	MAP2K3
303.769	0.662875	0.122991	5.38963	7.06009554512021e-08	2.68805463863555e-05	ZNF207
223.464	0.648786	0.144708	4.48342	7.34567993643099e-06	0.00103752	CDC42SE1
115.332	-0.648651	0.181701	-3.56988	0.000357138	0.0191189	TDRP
180.041	-0.644453	0.164373	-3.92068	8.82984488263833e-05	0.00715953	ATP2B1
139.631	0.643569	0.194524	3.30844	0.00093819	0.0361357	RAPGEF1
951.4	0.631757	0.172858	3.65477	0.000257415	0.0154396	MYO10
362.684	0.625485	0.179503	3.48455	0.000492969	0.0229624	CAV2
70.1029	0.615317	0.180123	3.41609	0.000635279	0.0276773	EP400
205.01	0.613967	0.179929	3.41228	0.000644222	0.0277904	PTPRB
111.827	0.605744	0.180881	3.34886	0.000811454	0.0320086	ENSSSCG00000039656
148.921	0.603548	0.151147	3.99312	6.52103246560957e-05	0.00588708	ERBIN
202.867	0.603363	0.139316	4.33089	1.48507512254847e-05	0.00175741	N4BP1
289.952	0.602144	0.165419	3.64011	0.00027252	0.0159097	MCL1
480.442	0.601704	0.140273	4.28951	1.79067053683836e-05	0.00206328	RELA
104.766	0.597815	0.159592	3.7459	0.000179748	0.0116596	RBM22
216.177	0.597128	0.173393	3.44379	0.000573621	0.0261625	SERTAD1
240.168	-0.595412	0.173361	-3.43451	0.000593623	0.0267507	SPNS2
125.377	0.590047	0.148491	3.97363	7.07856601143604e-05	0.0063252	CDV3
137.626	0.586176	0.149954	3.90904	9.26620950065228e-05	0.00737675	MED1
66.6046	0.585889	0.177132	3.30765	0.000940839	0.0361357	PGM2

## Sheet: 3GM_TNF+NHS_vs_neg_DEGs
baseMean	log2FoldChange	lfcSE	stat	pvalue	padj	gene
25.1022	8.3119	1.69851	4.89363	9.89921e-07	0.000164662	CXCL10
2538.45	6.04963	0.707543	8.55019	1.22883e-17	3.32153e-14	VCAM1
7.11927	5.86821	1.35025	4.34602	1.3863e-05	0.00144122	MX2
13.0198	5.14519	0.90611	5.67833	1.36015e-08	3.67649e-06	ENSSSCG00000037358
3.72723	5.1027	1.30927	3.89738	9.72404e-05	0.00700909	ACOD1
259.589	4.74459	0.762234	6.22459	4.82828e-10	1.8644e-07	ENSSSCG00000006286
65.7555	-4.69707	0.712253	-6.59466	4.26239e-11	2.30425e-08	GJA4
2.84735	4.52017	1.36093	3.32139	0.000895689	0.0397262	ENSSSCG00000060687
8.90731	4.4356	0.927358	4.78305	1.72655e-06	0.000262922	GBP1
68.7096	4.32161	0.642179	6.72961	1.70119e-11	1.08196e-08	CD83
4.3805	4.223	1.0553	4.0017	6.28887e-05	0.00499965	ENSSSCG00000058709
2.68793	3.96522	1.20001	3.30431	0.000952095	0.0413416	ENSSSCG00000022773
71.9477	3.73035	0.512219	7.28272	3.27146e-13	3.21555e-10	C15orf48
4.03971	3.66298	0.941968	3.88864	0.000100806	0.0071705	IL15
17.1502	3.63836	0.64528	5.63841	1.71624e-08	4.41808e-06	TLR2
5.71286	3.43699	1.02441	3.3551	0.000793372	0.0364965	CCL1
15.5476	3.32786	0.711819	4.67515	2.93733e-06	0.000402005	ENSSSCG00000000148
18.4781	3.29473	0.751798	4.38247	1.17343e-05	0.00126871	SLC2A6
13.0398	3.2137	0.813048	3.95266	7.72872e-05	0.00588471	PCP4L1
4.65302	3.15358	0.810006	3.89328	9.88968e-05	0.00708127	FCHO1
6.06713	3.0496	0.899169	3.39157	0.000694934	0.0322536	PLEKHG2
34.9432	3.04046	0.484823	6.27128	3.58094e-10	1.48912e-07	ENSSSCG00000031476
142.799	2.85499	0.385426	7.40736	1.28838e-13	1.393e-10	CSF1
161.267	-2.73433	0.295775	-9.24463	2.36059e-20	2.55227e-16	SOX18
8.35731	2.72475	0.728494	3.74025	0.000183839	0.0118894	ZBP1
257.941	2.68427	0.588426	4.56178	5.07229e-06	0.000630364	TNFAIP3
4.69296	2.67467	0.801846	3.33564	0.000851036	0.0381801	ENSSSCG00000061023
11.0628	2.64182	0.606498	4.35587	1.32542e-05	0.00140494	ST3GAL6
73.5447	2.5784	0.310886	8.29372	1.09759e-16	2.37343e-13	STAT5A
35.6189	2.55844	0.445803	5.73896	9.52601e-09	2.7104e-06	ENSSSCG00000001931
58.5826	-2.42185	0.419479	-5.77347	7.76564e-09	2.26925e-06	CAVIN2
31.4772	2.40113	0.576827	4.16265	3.1457e-05	0.00293201	PLLP
16.563	2.3955	0.591771	4.04802	5.1652e-05	0.00429065	NMI
551.067	2.36956	0.571038	4.14956	3.33113e-05	0.00307831	CYP1B1
21.9936	2.35826	0.408158	5.77783	7.56722e-09	2.26925e-06	LHFPL2
107.986	2.31749	0.527313	4.39491	1.1082e-05	0.00121029	IRF1
7.56766	2.31152	0.634722	3.64179	0.000270752	0.0157426	DHX58
760.531	2.30336	0.263619	8.73746	2.3841e-18	8.59229e-15	SLC7A2
5.9406	2.2891	0.684136	3.34598	0.000819927	0.0370923	CYP7B1
7529.66	2.2717	0.278407	8.15963	3.36062e-16	5.19072e-13	CCL2
98.0083	2.23897	0.286737	7.80844	5.79008e-15	7.23639e-12	IFNAR2
12.1421	2.22328	0.569271	3.90548	9.40384e-05	0.00682378	FOXS1
57.4848	2.22113	0.284634	7.80345	6.02363e-15	7.23639e-12	NFKBIE
491.345	2.2066	0.317156	6.95746	3.46472e-12	2.49737e-09	ICAM1
35.0103	2.1973	0.498986	4.40354	1.065e-05	0.00118091	ENSSSCG00000042788
21.7969	2.17116	0.573478	3.78595	0.000153124	0.0104124	FILIP1
136.325	2.16877	0.300067	7.22762	4.91525e-13	4.42864e-10	STX11
4.82555	2.12007	0.638576	3.31999	0.000900196	0.0397262	DDX58
13.4539	2.10935	0.531853	3.96604	7.3076e-05	0.00568416	GSAP
8.73337	2.1028	0.641942	3.27568	0.00105408	0.0441732	RASL12
21.8673	2.09937	0.386003	5.43874	5.36584e-08	1.26121e-05	ENSSSCG00000021815
755.191	2.01754	0.245242	8.22673	1.92387e-16	3.46681e-13	PLPP3
41.1646	1.98372	0.542941	3.65365	0.000258535	0.0152748	TIFA
5.17831	1.97668	0.610803	3.2362	0.00121132	0.0494218	MAP3K14
13.1402	1.94728	0.593052	3.28348	0.00102532	0.0433038	NLRP3
14.1988	1.93033	0.465998	4.14236	3.43748e-05	0.00314966	COL27A1
42.3448	1.92468	0.47564	4.04651	5.19862e-05	0.00429065	TGM2
38.5307	1.90965	0.441571	4.32466	1.52767e-05	0.00155822	STEAP2
15.2955	-1.88628	0.514115	-3.66899	0.000243514	0.014875	S1PR4
92.9003	1.87337	0.397274	4.71556	2.41049e-06	0.000347496	BIRC3
11.997	-1.84821	0.521932	-3.5411	0.000398467	0.0216494	TOX
40.4933	1.83728	0.504508	3.64172	0.000270821	0.0157426	IFIT1
19.8787	1.83435	0.531234	3.45299	0.000554403	0.0270009	ENSSSCG00000038594
120.488	1.83225	0.280311	6.53648	6.29835e-11	3.09535e-08	SOD2
26.8437	1.80709	0.41334	4.37192	1.2316e-05	0.00131842	KLF9
41.4735	1.78936	0.338389	5.28789	1.23734e-07	2.47744e-05	RIN3
380.45	1.7859	0.199986	8.93011	4.25602e-19	2.3008e-15	TNIP1
57.5355	-1.77914	0.373441	-4.76417	1.89633e-06	0.000284766	PCDH9
124.433	1.76114	0.333011	5.28853	1.23301e-07	2.47744e-05	STEAP1
25.1595	1.75388	0.502222	3.49224	0.00047899	0.0244285	RDH10
130.564	1.75092	0.322859	5.42319	5.85462e-08	1.34681e-05	FJX1
101.233	1.7054	0.343692	4.96201	6.97683e-07	0.000119736	CASP7
13.9316	1.70534	0.459034	3.71506	0.000203154	0.0126966	GALNT7
14.7639	-1.70455	0.500201	-3.40773	0.000655045	0.0309273	P2RY1
728.106	1.68834	0.425695	3.96607	7.30676e-05	0.00568416	NFKBIA
7.58608	1.68415	0.504062	3.34116	0.000834283	0.0375845	PRKCD
27.3874	1.67241	0.352549	4.74375	2.09797e-06	0.000310729	SIX5
32.6521	1.66548	0.41457	4.01736	5.88539e-05	0.00474872	ARG2
24.7693	1.62986	0.34941	4.66459	3.09231e-06	0.000412766	SLC30A4
40.3134	-1.62535	0.389913	-4.1685	3.0661e-05	0.00289284	FAM110D
44.4557	1.6252	0.334821	4.85392	1.21045e-06	0.000198294	EFNB1
17.2403	1.62392	0.459714	3.53246	0.000411716	0.0222574	RNASEL
10.1936	1.6135	0.490312	3.29076	0.000999155	0.042531	CNKSR3
67.769	1.61059	0.269917	5.96698	2.41686e-09	8.16596e-07	BCL3
83.8042	1.58755	0.272557	5.82467	5.72261e-09	1.7678e-06	RGL1
70.0314	1.58278	0.235521	6.72032	1.81322e-11	1.08914e-08	NFKB2
12.0941	1.5688	0.482385	3.25218	0.00114524	0.0470813	ZBTB46
86.971	-1.55623	0.423141	-3.6778	0.000235256	0.0145348	THBD
144.722	1.55072	0.280748	5.52355	3.32214e-08	8.16341e-06	NUB1
32.787	1.53723	0.37433	4.10661	4.0151e-05	0.0036209	DUSP16
37.5353	1.53153	0.367353	4.1691	3.0581e-05	0.00289284	LDLRAD3
245.806	1.50944	0.319899	4.71851	2.3758e-06	0.000347123	JUNB
15.7414	1.50459	0.442139	3.40299	0.000666522	0.0311967	RAP1GAP2
17.3557	1.48713	0.435768	3.41267	0.000643295	0.0305057	BMP2
46.5305	-1.43935	0.337018	-4.27084	1.94738e-05	0.00194954	NFIB
33.757	1.42507	0.322439	4.41967	9.88531e-06	0.00112505	PML
112.96	-1.41273	0.386179	-3.65822	0.000253977	0.0151712	APLN
50.7476	-1.40072	0.314805	-4.44948	8.60771e-06	0.00100072	RASGRP3
24662.1	1.39708	0.199364	7.0077	2.42273e-12	1.87104e-09	SERPINE1
29.121	-1.38088	0.339559	-4.06669	4.76856e-05	0.00405966	OCLN
53.7414	1.37446	0.257529	5.33711	9.44385e-08	2.06727e-05	NEDD4L
66.3365	1.3734	0.240201	5.71768	1.07988e-08	2.99377e-06	RELB
165.373	1.37197	0.217967	6.29439	3.08611e-10	1.37877e-07	IFNGR2
52.6648	1.36971	0.257936	5.31029	1.09453e-07	2.32041e-05	DAPK3
21.3258	-1.36969	0.354413	-3.86468	0.000111237	0.00780972	B3GNT3
574.724	-1.36934	0.194712	-7.03265	2.02651e-12	1.68543e-09	GASK1B
26.0384	1.35892	0.390031	3.48412	0.000493756	0.0247981	SOCS1
17.4167	1.34589	0.39684	3.39152	0.000695069	0.0322536	TRANK1
226.85	1.34513	0.241574	5.5682	2.57387e-08	6.47179e-06	NFKB1
209.24	1.33861	0.340642	3.92966	8.50648e-05	0.0062566	PLEKHF1
44.3516	1.33572	0.256803	5.20135	1.9785e-07	3.7529e-05	MALT1
22.4552	1.32662	0.389769	3.40361	0.000665008	0.0311967	PTCHD1
50.098	-1.32642	0.395478	-3.35396	0.00079663	0.0364965	PALMD
27.971	1.31332	0.392131	3.34918	0.000810503	0.03682	PSMB8
130.928	-1.31142	0.379467	-3.45594	0.000548369	0.0268279	CXCR4
118.379	1.30288	0.325169	4.00679	6.15501e-05	0.00492948	ACKR3
29.6926	1.28587	0.340764	3.7735	0.000160971	0.0107433	KLHL24
118.792	1.2815	0.244206	5.24761	1.54083e-07	2.9749e-05	RFTN2
20.7108	-1.27794	0.364203	-3.50887	0.000450012	0.0238506	ENSSSCG00000061597
34.0871	1.25955	0.380459	3.3106	0.000930968	0.0407515	ST6GAL1
705.516	1.2567	0.310412	4.04849	5.15489e-05	0.00429065	CEBPD
116.311	1.24788	0.245081	5.0917	3.5487e-07	6.39475e-05	IL1R1
304.569	1.19867	0.283918	4.22188	2.42268e-05	0.00233875	ADAMTS4
24.299	-1.19817	0.28749	-4.1677	3.07692e-05	0.00289284	FRA10AC1
48.986	1.19203	0.290552	4.10265	4.08445e-05	0.0036209	ZNF217
20.6367	1.18605	0.313541	3.78275	0.000155105	0.010422	TRIM21
154.652	1.18595	0.357594	3.31648	0.000911597	0.0400658	NOCT
111.827	1.18438	0.175676	6.74184	1.56398e-11	1.05686e-08	ENSSSCG00000039656
2086.29	1.18193	0.289536	4.08216	4.46199e-05	0.00389056	ENSSSCG00000030300
195.686	1.17544	0.197445	5.95324	2.6289e-09	8.61322e-07	ZNRF1
13.767	-1.16884	0.361885	-3.22988	0.00123842	0.049962	ADAT2
55.8277	1.16756	0.253506	4.60563	4.11212e-06	0.000542198	CRYBG1
51.2197	1.16645	0.22888	5.09634	3.46289e-07	6.34589e-05	ATP6V0A2
59.0869	1.16403	0.333561	3.48972	0.000483534	0.0244298	MARCHF3
49.441	1.14876	0.323112	3.5553	0.000377553	0.0209339	PLAUR
35.6272	-1.14729	0.307161	-3.73516	0.000187595	0.011931	NFIA
88.6198	1.14361	0.266886	4.28502	1.8272e-05	0.00184632	LRRC32
71.9284	1.14256	0.21663	5.27425	1.33302e-07	2.62047e-05	SNAP23
116.947	1.12224	0.245028	4.58005	4.64861e-06	0.000598342	TACC2
70.3113	-1.11876	0.233552	-4.79017	1.66638e-06	0.000257384	EXOC3L2
37.0682	-1.11494	0.314473	-3.54543	0.000391976	0.0215609	CDKN2C
262.734	1.09843	0.294289	3.73249	0.000189597	0.0119879	SAMHD1
100.32	1.09767	0.19392	5.6604	1.51017e-08	3.98242e-06	ALAS1
44.1857	-1.09751	0.334219	-3.28381	0.00102415	0.0433038	ENSSSCG00000061754
545.527	1.09718	0.175606	6.24795	4.15877e-10	1.66536e-07	GLRX
307.989	1.09513	0.180157	6.07874	1.2113e-09	4.22469e-07	RNF114
96.1158	1.09374	0.176393	6.20059	5.62505e-10	2.09717e-07	SAMD4A
67.2396	-1.08283	0.301091	-3.59634	0.00032273	0.0182689	EVA1C
30.3181	1.08089	0.309436	3.4931	0.000477441	0.0244285	CRACDL
41.1315	1.07927	0.294801	3.66102	0.000251214	0.0150896	TYK2
100.818	1.07376	0.184039	5.83441	5.39807e-09	1.71659e-06	FCHSD2
78.8543	1.06659	0.239048	4.46183	8.12622e-06	0.00097623	PHF11
89.3501	1.06484	0.303599	3.50738	0.000452537	0.0238675	FAM241A
74.6458	1.05957	0.195678	5.41488	6.13303e-08	1.38147e-05	TRIP10
24.7414	1.05533	0.302337	3.49056	0.000482013	0.0244298	NUMBL
107.66	1.05497	0.247764	4.25797	2.06296e-05	0.0020277	TRAF2
125.857	1.05042	0.258529	4.06305	4.84361e-05	0.00409134	ZNFX1
88.7239	1.04842	0.198216	5.28929	1.2279e-07	2.47744e-05	DENND3
95.5388	1.04124	0.266168	3.91198	9.15421e-05	0.00668752	ATP13A3
107.054	1.03378	0.208126	4.96707	6.79704e-07	0.000118532	IFNGR1
47.2786	-1.0206	0.28253	-3.61238	0.000303405	0.0172653	EML4
74.7219	1.01077	0.270931	3.73074	0.00019092	0.0120013	TRIM56
22.0279	1.00277	0.306718	3.26936	0.0010779	0.0449971	SH3TC1
63.7825	0.995425	0.264986	3.75651	0.000172298	0.0113591	NDE1
69.7951	-0.994136	0.224302	-4.43213	9.33053e-06	0.00107321	THSD1
161.797	0.991729	0.290057	3.41908	0.000628337	0.0300601	DRAM1
165.591	-0.990904	0.27102	-3.65621	0.000255976	0.0152066	GJA1
59.9271	0.989514	0.284236	3.48132	0.000498955	0.0248604	ARHGAP28
24.8148	0.987056	0.294571	3.35083	0.000805697	0.0367561	SIN3A
66.2349	-0.986348	0.214861	-4.59064	4.41892e-06	0.000575631	SNRK
164.955	-0.986154	0.240374	-4.10258	4.08573e-05	0.0036209	CCDC85B
197.642	-0.98528	0.150719	-6.53719	6.26875e-11	3.09535e-08	MFNG
153.923	0.984279	0.146844	6.7029	2.0433e-11	1.16274e-08	BAZ1A
55.0167	-0.975854	0.272211	-3.58492	0.000337179	0.0187917	SORBS2
45.4787	-0.962463	0.265828	-3.62063	0.000293888	0.0169017	ELOVL6
131.967	0.959201	0.214922	4.46301	8.08162e-06	0.00097623	ADORA2A
65.1313	0.954902	0.232662	4.10424	4.05641e-05	0.0036209	ENSSSCG00000057179
33.1941	0.943835	0.273656	3.44899	0.000562694	0.0272818	ENSSSCG00000001398
123.298	0.942106	0.220819	4.26642	1.98632e-05	0.00197028	TRIM47
55.9187	0.940852	0.221932	4.23938	2.2414e-05	0.00218324	RIPK2
61.6765	0.933521	0.283166	3.29673	0.00097819	0.041969	SAV1
116.613	-0.928314	0.198911	-4.66699	3.05647e-06	0.000412766	TMEM204
124.652	0.92323	0.197092	4.68426	2.80968e-06	0.000389465	ENSSSCG00000022401
35.2837	-0.922904	0.251354	-3.67172	0.00024092	0.0148001	AK3
234.414	0.910669	0.280599	3.24545	0.00117264	0.048025	MARCKS
25.7855	-0.910389	0.281722	-3.23152	0.00123134	0.0498625	CLCN3
150.776	0.907758	0.193413	4.69336	2.68749e-06	0.000377365	PCNX1
28.7746	0.906983	0.273185	3.32003	0.000900074	0.0397262	CNP
357.728	0.905909	0.188205	4.81341	1.48374e-06	0.000235915	EHD1
327.575	0.90021	0.243285	3.70022	0.000215412	0.0133852	CD40
233.102	-0.899359	0.270003	-3.33092	0.000865587	0.0386724	SGK1
89.9258	0.881313	0.270226	3.2614	0.00110865	0.0459263	CALCRL
45.119	0.880362	0.256289	3.43503	0.000592478	0.0285976	ATP11C
67.4102	-0.875448	0.234138	-3.73902	0.00018474	0.0118894	TPST2
98.5637	0.874364	0.217423	4.02148	5.78325e-05	0.00470139	GNA13
182.441	0.870777	0.219801	3.96166	7.4429e-05	0.00574804	DYRK3
160.596	0.866523	0.230318	3.7623	0.00016836	0.0111675	ENSSSCG00000028461
243.658	0.86365	0.211933	4.07511	4.59928e-05	0.0039782	NDRG1
249.586	0.85717	0.19246	4.45375	8.43847e-06	0.00099929	PDGFB
169.798	0.855774	0.244165	3.5049	0.000456774	0.0239148	CSRP2
162.81	0.851641	0.188092	4.52779	5.96044e-06	0.000732322	AGO2
37.5462	-0.849604	0.239764	-3.54351	0.000394844	0.0215609	UBE4B
256.826	0.848281	0.138108	6.14218	8.13985e-10	2.9336e-07	ETS1
168.864	0.845383	0.235815	3.58495	0.000337145	0.0187917	STX6
57.8302	0.843672	0.241371	3.49534	0.000473463	0.0243863	ARID4B
479.042	-0.841194	0.19049	-4.41595	1.00566e-05	0.00113263	CLEC14A
202.867	0.832648	0.13239	6.28935	3.18805e-10	1.37877e-07	N4BP1
313.203	0.829744	0.186371	4.45211	8.50302e-06	0.00099929	HIF1A
119.061	0.826046	0.207941	3.97251	7.11187e-05	0.00561267	CYTH1
59.8282	0.823879	0.252287	3.26565	0.00109214	0.0454162	MOV10
41.1131	0.823109	0.235495	3.49523	0.000473651	0.0243863	MLKL
312.319	0.819775	0.159154	5.15084	2.59328e-07	4.83424e-05	MAP2K3
240.168	-0.801965	0.166122	-4.82755	1.3822e-06	0.00022305	SPNS2
186.113	0.793257	0.180186	4.40245	1.07038e-05	0.00118091	B4GALT1
43.4349	0.782289	0.215324	3.63307	0.000280064	0.0161928	NEDD1
157.874	0.780126	0.220121	3.54408	0.000393986	0.0215609	RALGAPA2
51.5971	0.768767	0.237651	3.23485	0.00121706	0.0494695	WSB1
41.0741	0.766023	0.235128	3.25791	0.00112238	0.0463173	LRP6
102.046	0.764312	0.176504	4.33027	1.48926e-05	0.00153351	ELL
480.442	0.760881	0.138611	5.48932	4.03474e-08	9.69413e-06	RELA
50.1779	-0.757923	0.198434	-3.81953	0.000133708	0.00926699	VANGL1
292.535	0.733032	0.208619	3.51374	0.000441845	0.0236496	RASA3
180.041	-0.723736	0.150756	-4.80073	1.5809e-06	0.00024772	ATP2B1
140.459	0.72253	0.199921	3.61407	0.000301426	0.0172435	CFLAR
137.626	0.71568	0.145049	4.93405	8.05409e-07	0.000136064	MED1
72.4569	0.711295	0.202214	3.51754	0.000435569	0.0234297	MFSD12
318.109	0.70923	0.179178	3.95824	7.55056e-05	0.00578983	ENSSSCG00000003079
263.71	-0.708376	0.203715	-3.47728	0.000506526	0.0250681	ITPRID2
127.463	-0.704299	0.154235	-4.56641	4.96148e-06	0.000623762	ENSSSCG00000011729
61.1214	0.699592	0.190899	3.66473	0.000247598	0.0150395	UGCG
951.4	0.698235	0.172668	4.04381	5.25901e-05	0.00430761	MYO10
72.0926	0.695674	0.185789	3.74443	0.000180805	0.0117763	PRKX
333.327	0.691135	0.12955	5.33489	9.56007e-08	2.06727e-05	BCAR1
113.713	0.687844	0.168156	4.09052	4.30413e-05	0.00378344	TLNRD1
3174.98	-0.684281	0.186861	-3.66198	0.000250274	0.0150896	CCN2
119.215	-0.682401	0.195911	-3.48322	0.000495412	0.0247981	PCDH7
139.631	0.669571	0.191073	3.50427	0.000457858	0.0239148	RAPGEF1
115.332	-0.664721	0.171073	-3.8856	0.000102077	0.00721347	TDRP
82.8452	-0.663052	0.194014	-3.41754	0.000631895	0.0300971	PIP5K1C
92.0301	0.659227	0.200194	3.29295	0.000991428	0.0423689	GALK1
351.448	0.646459	0.128979	5.01213	5.38296e-07	9.54108e-05	H1.10
343.428	0.644168	0.14084	4.57376	4.7906e-06	0.000609364	ABCC1
157.778	0.642294	0.162695	3.94783	7.88626e-05	0.00596268	MSRB1
348.24	0.641387	0.167159	3.83699	0.000124553	0.00868815	CD44
199.089	0.639172	0.193856	3.29715	0.000976708	0.041969	CLASP1
178.618	0.636721	0.135405	4.70234	2.57201e-06	0.000365903	SWAP70
218.62	-0.628733	0.179844	-3.49599	0.000472314	0.0243863	BLMH
131.436	-0.622991	0.158509	-3.93032	8.4834e-05	0.0062566	ST8SIA4
318.48	0.613316	0.0968165	6.33483	2.37601e-10	1.11693e-07	ABR
210.78	0.604569	0.153806	3.93072	8.46923e-05	0.0062566	BTG3
167.852	0.603571	0.138775	4.34929	1.36577e-05	0.00143366	MAPKAPK2
116.08	0.580591	0.14741	3.93862	8.19509e-05	0.00615315	MOBKL3
